# Supplementary material for: Deciphering the Link: Correlating REM Sleep Patterns with Depressive Symptoms via Consumer Wearable Technology
Source: J Pers Med. 2024 May 14;14(5):519. doi: 10.3390/jpm14050519 (PMC11121981; doi:10.3390/jpm14050519)
Supplement: Supplementary file 1 [file jpm-14-00519-s001.zip]

Archive with 4 entries (4 files):
- Dataset.xlsx
- Figure S1.png
- Figure S2.png
- Table S1.png
