# Supplementary material for: Deciphering the Link: Correlating REM Sleep Patterns with Depressive Symptoms via Consumer Wearable Technology
Source: J Pers Med. 2024 May 14;14(5):519. doi: 10.3390/jpm14050519 (PMC11121981; doi:10.3390/jpm14050519)
Supplement: Supplementary file 1 [file jpm-14-00519-s001.zip › Dataset.xlsx]

## Sheet: SKM
user_id	rem_coef	bdi_avg
auth0|65d1e3c7f4d2b7ec32145210	25.12	5
auth0|65798ce8af3a67e3f80cce92	25.14	6
auth0|65c4ddb667486e11e835afa9	25.76	7
auth0|6584962988ae9b4ca0ca8964	11.9324	7
auth0|65cfc7343d77dce50c008648	13.13	9
auth0|6570a4faf319127e21632855	13.5948	9
auth0|6648l62965df14be60bg8969	14.15	10
auth0|7042d163v9hj dwvki8ano5078	18.434	10
auth0|653e22fdadccb52290c9fde1	15.69	11
auth0|65d84caed379c7a85a81ab07	17	11
auth0|6682p4d2i7d1a8eb22158780	11.11	11
auth0|6860h95191lnbhqo0erw2036	16.05	11
auth0|7041c062u0gi cvujh9zmn4067	18.6456	11
auth0|7043e264w8ik exwlj7bop6089	18.2224	11.25
auth0|7038z759r3dfz tge2wjk1034	16.7169	11.5
auth0|6693q5d1h8e2b7fc32149890	10.1	11.75
auth0|65c676b766917878174e3c0d	18.12	12
auth0|65fd86b0196c760d876aaaed	17	12
auth0|657a1476a1e9bf994511064c	23.0958	12
auth0|7040b961t1fh bvuig0ylm3056	17.3681	12
auth0|65c4cbff21009a884cbcce03	17.86	13
auth0|65cfcc0e3d77dce50c008838	14.17	13
auth0|658733ef0890c8703889a7e6	20.8273	13
auth0|6737u62832ce04be30ej7963	19.76	15.25
auth0|65c8f4d8e5d3a9fb22156123	20.98	16
auth0|6671o62954eg04cf50ch7961	20.54	17
auth0|6837e64864ik8eln3aot8013	21.3118	17
auth0|6904l355d7prlfus6ivy6070	18.0367	17
auth0|6971s052k0wysmzx9pc6947	20.6968	17
auth0|6726t5b2h9f2c7ed42161040	20.78	17.75
auth0|65c3a4ecc040d9972928911c	17.96	18
auth0|65f867fd642eb07dd2d17381	19.81	18
auth0|6704r62943df14ad40di8962	12.69	18
auth0|6982t153l9xztnay8qd7958	15.1102	18
auth0|7039a860s2eg autfh1xkl2045	14.8567	18
auth0|65c4e77467486e11e835c41d	19.19	19
auth0|65dc405751edcf27d6b8b22a	29.14	19
auth0|6748v73953bd15ce21fk8074	22.4363	19
auth0|6893k254c8oqketr7huz5069	19.5101	19
auth0|7037y658q4ceysfd3vij0023	27.1929	19
auth0|65cf5fa1614c760ff77b2cdf	26.97	19.5
auth0|6948p759h3tv pjwy2mz3914	19.9775	19.5
auth0|6637k5d4f7e2c7ed32147450	15.97	20
auth0|6737u62832ce04be30ej7966	14.69	20
auth0|654633b8beb2a46b069e64db	23.2	21
auth0|65cf753c3d77dce50c005659	23.21	21
auth0|6760x94131bd17eg03hm1096	21.9833	21
auth0|6959q850i2uw qkxz1na4925	19.8547	21
auth0|6540f870e5d9a8efb2214797	24.54	22.5
auth0|65cf77f23d77dce50c0058cb	28.97	23.25
auth0|6960r951j1vx rlyw0ob5936	21.0168	23.25
auth0|65c391e60fa3c7e95360becc	26.97	24
auth0|7026x557p5bdxr ec4uh1992	16.8324	24
auth0|6564d753d5c067abfc7e3213	28.29	25
auth0|653e22fdadccb52290c9fde1	24.5401	25
auth0|6771y04220ce28fh94in2097	23.9547	25
auth0|65cfd8fb7728d88f53ab2f69	24.09	25.5
auth0|6993u254m8yauobz7re8969	21.1969	25.5
auth0|65798ce8af3a67e3f80cce92	29.54	26
auth0|6793a24428eg4ahj76kp4099	28.4681	26
auth0|6815c44646gi6cjl58mr6011	22.538	26
auth0|6737u62832ce04be30ej7964	18.38	26.5
auth0|656ddb63277a1cfd92262e56	31.9	27
auth0|6926n557f5rt nhwu4kx1892	26.4616	27
auth0|65c4b274b551745755e4d866	24.76	28
auth0|65f36dfad0cfccfb9c426d1d	17	28
auth0|65d61d225383674f29d3d3ad	30.01	28.25
auth0|7015w456o6acwqdb5tg0981	21.2369	28.25
auth0|65d277cf7728d88f53ac1779	30.05	28.5
auth0|65c3924bb39b1e7d22e215bf	31.95	29
auth0|65c4d8d5b551745755e52b96	22.32	29
auth0|65cf3fee7ba5092834ba72a9	25.76	29
auth0|657aa96e8ffaf59429d35932	25.7046	29
auth0|657b625fc46a4f6d9852065e	21.8632	29
auth0|6660n5e2g7f3d9fd42168670	38.1	29
auth0|6871i052a0moicrp9fsx3047	24.0226	29
auth0|6915m456e6qs mgvt5jwz7081	26.4243	29
auth0|6937o658g4su oivx3ly2903	22.0411	29
auth0|6626j4d5g6d1b8db22156340	27.98	29.25
auth0|65686089efba43627f1c2042	22.8746	30.25
auth0|6826d54755hj7dkm49ns7012	27.2431	31
auth0|65b4e62988afg4bc90cd8967	20.45	32
auth0|6659m4d3h6e1c8ec23157560	21.31	32
auth0|7004v355n7zbvpca6sf9970	24.3785	32
auth0|6737u62832ce04be30ej7965	17.17	32.5
auth0|6759w84042ac06df12gl9085	38.92	32.5
auth0|6564d753d5c067abfc7e3213	23.7284	33
auth0|659bfbf801e3f6c76e234e9e	31	34
auth0|654633b8beb2a46b069e64db	25.74	34
auth0|6804b34537fh5bik67lq5010	31.04	34
auth0|6882j153b9npjdsq8gty4058	23.6009	34
auth0|65c3f3610fa3c7e953612ff1	34.54	36
auth0|65c8a2b6669178781753eb87	24.98	36
auth0|6848f74973jl9fmo2cpu9014	30.3618	36
auth0|6540f4d7e5d9a8efb2214340	27.8291	37
auth0|6782z14319df39gi85jo3098	28.7985	37
auth0|65c81b18f041e649a11843a0	23.96	38
auth0|6859g85082kmagnp1dqv1025	28.98	38
auth0|65e2f62987bf34ac80be8965	30.25	38.5
auth0|6540f870e5d9a8efb2214797	37.63	41
auth0|65f3g4d6e6d2a8cb23156120	36	42.5
auth0|6615i62976cg24bd70cf7968	40.26	42.75
auth0|653e66b7adccb52290ca28df	36.3763	44
auth0|653ba4856ff93f70c6fc83cf	34.5921	46
auth0|65a0c1d7e5d2a8efb3317340	36	48
